# Supplementary material for: Histo-CADx: duo cascaded fusion stages for breast cancer diagnosis from histopathological images
Source: PeerJ Comput Sci. 2021 Apr 27;7:e493. doi: 10.7717/peerj-cs.493 (PMC8093954; doi:10.7717/peerj-cs.493)
Supplement: Supplemental Information 1 [file peerj-cs-07-493-s001.zip]

Archive with 3 entries (3 files):
- Code/autoencoder.py
- Code/main.py
- Code/models.py
