# Supplementary material for: Histo-CADx: duo cascaded fusion stages for breast cancer diagnosis from histopathological images
Source: PeerJ Comput Sci. 2021 Apr 27;7:e493. doi: 10.7717/peerj-cs.493 (PMC8093954; doi:10.7717/peerj-cs.493)
Supplement: Supplemental Information 1 [file peerj-cs-07-493-s001.zip › Code/autoencoder.py]

import numpy as np
import pandas as pd
import matplotlib.pyplot as plt
import seaborn as sns
from sklearn.model_selection import train_test_split
from keras.models import Sequential, Model
from keras.layers import Activation, Dense, Dropout, Input
from keras import optimizers, regularizers
from sklearn.metrics import confusion_matrix,accuracy_score, roc_curve, auc
from sklearn import preprocessing

df = pd.read_excel('dataset.xls', header = 1)
df = df.rename(columns = {'default payment next month': 'Default'})


df.isnull().sum()

df = df.drop(['ID'], axis = 1)

print('Converting categorical variables to numeric...')

categorical_columns = ['Malignant', 'Benign']

df = pd.get_dummies(df, columns = categorical_columns)

columns_to_scale = ['Malignant0', 'Malignant1','Benign0', 'Benign1' ]

df[columns_to_scale]=df[columns_to_scale].apply(lambda x: (x-x.min())/(x.max()-x.min()))

train, test_df = train_test_split(df, test_size = 0.15, random_state= 1984)
train_df, dev_df = train_test_split(train, test_size = 0.15, random_state= 1984)

train_df.Default.sum()/train_df.shape[0]
dev_df.Default.sum()/dev_df.shape[0]
test_df.Default.sum()/test_df.shape[0]

train_y = train_df.Default
dev_y = dev_df.Default
test_y = test_df.Default

train_x = train_df.drop(['Default'], axis = 1)
dev_x = dev_df.drop(['Default'], axis = 1)
test_x = test_df.drop(['Default'], axis = 1)

train_x =np.array(train_x)
dev_x =np.array(dev_x)
test_x = np.array(test_x)

train_y = np.array(train_y)
dev_y = np.array(dev_y)
test_y = np.array(test_y)

encoding_dim = 16


input_data = Input(shape=(train_x.shape[1],))

encoded = Dense(encoding_dim, activation='elu')(input_data)

decoded = Dense(train_x.shape[1], activation='sigmoid')(encoded)

autoencoder = Model(input_data, decoded)

autoencoder.compile(optimizer='adam',
                    loss='binary_crossentropy')

hist_auto = autoencoder.fit(train_x, train_x,
                epochs=50,
                batch_size=256,
                shuffle=True,
                validation_data=(dev_x, dev_x))


plt.figure()
plt.plot(hist_auto.history['loss'])
plt.plot(hist_auto.history['val_loss'])
plt.title('Autoencoder model loss')
plt.ylabel('loss')
plt.xlabel('epoch')
plt.legend(['train', 'test'], loc='upper right')
plt.show()

encoder = Model(input_data, encoded)

encoded_input = Input(shape=(encoding_dim,))
decoder_layer = autoencoder.layers[-1]

decoder = Model(encoded_input, decoder_layer(encoded_input))

encoded_x = encoder.predict(test_x)
decoded_output = decoder.predict(encoded_x)

encoded_train_x = encoder.predict(train_x)
encoded_test_x = encoder.predict(test_x)

model = Sequential()
model.add(Dense(16, input_dim=encoded_train_x.shape[1],
                kernel_initializer='normal',
                activation="relu"
                )
          )
model.add(Dropout(0.2))
model.add(Dense(1))
model.add(Activation("sigmoid"))
model.compile(loss="binary_crossentropy", optimizer='adam')

history = model.fit(encoded_train_x, train_y, validation_split=0.2, epochs=10, batch_size=64)

plt.figure()
plt.plot(history.history['loss'])
plt.plot(history.history['val_loss'])
plt.title('Encoded model loss')
plt.ylabel('loss')
plt.xlabel('epoch')
plt.legend(['train', 'test'], loc='upper right')
plt.show()


predictions_NN_prob = model.predict(encoded_test_x)
predictions_NN_prob = predictions_NN_prob[:,0]

predictions_NN_01 = np.where(predictions_NN_prob > 0.5, 1, 0) #Turn probability to 0-1 binary output


acc_NN = accuracy_score(test_y, predictions_NN_01)
print('Overall accuracy of Neural Network model:', acc_NN)


false_positive_rate, recall, thresholds = roc_curve(test_y, predictions_NN_prob)
roc_auc = auc(false_positive_rate, recall)
plt.figure()
plt.title('Receiver Operating Characteristic (ROC)')
plt.plot(false_positive_rate, recall, 'b', label = 'AUC = %0.3f' %roc_auc)
plt.legend(loc='lower right')
plt.plot([0,1], [0,1], 'r--')
plt.xlim([0.0,1.0])
plt.ylim([0.0,1.0])
plt.ylabel('Recall')
plt.xlabel('Fall-out (1-Specificity)')
plt.show()


cm = confusion_matrix(test_y, predictions_NN_01)
labels = ['No Default', 'Default']
plt.figure(figsize=(8,6))
sns.heatmap(cm,xticklabels=labels, yticklabels=labels, annot=True, fmt='d', cmap="Blues", vmin = 0.2);
plt.title('Confusion Matrix')
plt.ylabel('True Class')
plt.xlabel('Predicted Class')
plt.show()
