# Supplementary material for: Histo-CADx: duo cascaded fusion stages for breast cancer diagnosis from histopathological images
Source: PeerJ Comput Sci. 2021 Apr 27;7:e493. doi: 10.7717/peerj-cs.493 (PMC8093954; doi:10.7717/peerj-cs.493)
Supplement: Supplemental Information 1 [file peerj-cs-07-493-s001.zip › Code/models.py]

.def googlenet_model(weights_path=None):
   
    input = Input(shape=(3, 224, 224))
    
    input_pad = ZeroPadding2D(padding=(3, 3))(input)
    conv1_7x7_s2 = Conv2D(64, (7,7), strides=(2,2), padding='valid', activation='relu', name='conv1/7x7_s2', kernel_regularizer=l2(0.0002))(input_pad)
    conv1_zero_pad = ZeroPadding2D(padding=(1, 1))(conv1_7x7_s2)
    pool1_helper = PoolHelper()(conv1_zero_pad)
    pool1_3x3_s2 = MaxPooling2D(pool_size=(3,3), strides=(2,2), padding='valid', name='pool1/3x3_s2')(pool1_helper)
    pool1_norm1 = LRN(name='pool1/norm1')(pool1_3x3_s2)
    
    conv2_3x3_reduce = Conv2D(64, (1,1), padding='same', activation='relu', name='conv2/3x3_reduce', kernel_regularizer=l2(0.0002))(pool1_norm1)
    conv2_3x3 = Conv2D(192, (3,3), padding='same', activation='relu', name='conv2/3x3', kernel_regularizer=l2(0.0002))(conv2_3x3_reduce)
    conv2_norm2 = LRN(name='conv2/norm2')(conv2_3x3)
    conv2_zero_pad = ZeroPadding2D(padding=(1, 1))(conv2_norm2)
    pool2_helper = PoolHelper()(conv2_zero_pad)
    pool2_3x3_s2 = MaxPooling2D(pool_size=(3,3), strides=(2,2), padding='valid', name='pool2/3x3_s2')(pool2_helper)
    
    inception_3a_1x1 = Conv2D(64, (1,1), padding='same', activation='relu', name='inception_3a/1x1', kernel_regularizer=l2(0.0002))(pool2_3x3_s2)
    inception_3a_3x3_reduce = Conv2D(96, (1,1), padding='same', activation='relu', name='inception_3a/3x3_reduce', kernel_regularizer=l2(0.0002))(pool2_3x3_s2)
    inception_3a_3x3_pad = ZeroPadding2D(padding=(1, 1))(inception_3a_3x3_reduce)
    inception_3a_3x3 = Conv2D(128, (3,3), padding='valid', activation='relu', name='inception_3a/3x3', kernel_regularizer=l2(0.0002))(inception_3a_3x3_pad)
    inception_3a_5x5_reduce = Conv2D(16, (1,1), padding='same', activation='relu', name='inception_3a/5x5_reduce', kernel_regularizer=l2(0.0002))(pool2_3x3_s2)
    inception_3a_5x5_pad = ZeroPadding2D(padding=(2, 2))(inception_3a_5x5_reduce)
    inception_3a_5x5 = Conv2D(32, (5,5), padding='valid', activation='relu', name='inception_3a/5x5', kernel_regularizer=l2(0.0002))(inception_3a_5x5_pad)
    inception_3a_pool = MaxPooling2D(pool_size=(3,3), strides=(1,1), padding='same', name='inception_3a/pool')(pool2_3x3_s2)
    inception_3a_pool_proj = Conv2D(32, (1,1), padding='same', activation='relu', name='inception_3a/pool_proj', kernel_regularizer=l2(0.0002))(inception_3a_pool)
    inception_3a_output = Concatenate(axis=1, name='inception_3a/output')([inception_3a_1x1,inception_3a_3x3,inception_3a_5x5,inception_3a_pool_proj])
    
    inception_3b_1x1 = Conv2D(128, (1,1), padding='same', activation='relu', name='inception_3b/1x1', kernel_regularizer=l2(0.0002))(inception_3a_output)
    inception_3b_3x3_reduce = Conv2D(128, (1,1), padding='same', activation='relu', name='inception_3b/3x3_reduce', kernel_regularizer=l2(0.0002))(inception_3a_output)
    inception_3b_3x3_pad = ZeroPadding2D(padding=(1, 1))(inception_3b_3x3_reduce)
    inception_3b_3x3 = Conv2D(192, (3,3), padding='valid', activation='relu', name='inception_3b/3x3', kernel_regularizer=l2(0.0002))(inception_3b_3x3_pad)
    inception_3b_5x5_reduce = Conv2D(32, (1,1), padding='same', activation='relu', name='inception_3b/5x5_reduce', kernel_regularizer=l2(0.0002))(inception_3a_output)
    inception_3b_5x5_pad = ZeroPadding2D(padding=(2, 2))(inception_3b_5x5_reduce)
    inception_3b_5x5 = Conv2D(96, (5,5), padding='valid', activation='relu', name='inception_3b/5x5', kernel_regularizer=l2(0.0002))(inception_3b_5x5_pad)
    inception_3b_pool = MaxPooling2D(pool_size=(3,3), strides=(1,1), padding='same', name='inception_3b/pool')(inception_3a_output)
    inception_3b_pool_proj = Conv2D(64, (1,1), padding='same', activation='relu', name='inception_3b/pool_proj', kernel_regularizer=l2(0.0002))(inception_3b_pool)
    inception_3b_output = Concatenate(axis=1, name='inception_3b/output')([inception_3b_1x1,inception_3b_3x3,inception_3b_5x5,inception_3b_pool_proj])
    
    inception_3b_output_zero_pad = ZeroPadding2D(padding=(1, 1))(inception_3b_output)
    pool3_helper = PoolHelper()(inception_3b_output_zero_pad)
    pool3_3x3_s2 = MaxPooling2D(pool_size=(3,3), strides=(2,2), padding='valid', name='pool3/3x3_s2')(pool3_helper)
    
    inception_4a_1x1 = Conv2D(192, (1,1), padding='same', activation='relu', name='inception_4a/1x1', kernel_regularizer=l2(0.0002))(pool3_3x3_s2)
    inception_4a_3x3_reduce = Conv2D(96, (1,1), padding='same', activation='relu', name='inception_4a/3x3_reduce', kernel_regularizer=l2(0.0002))(pool3_3x3_s2)
    inception_4a_3x3_pad = ZeroPadding2D(padding=(1, 1))(inception_4a_3x3_reduce)
    inception_4a_3x3 = Conv2D(208, (3,3), padding='valid', activation='relu', name='inception_4a/3x3' ,kernel_regularizer=l2(0.0002))(inception_4a_3x3_pad)
    inception_4a_5x5_reduce = Conv2D(16, (1,1), padding='same', activation='relu', name='inception_4a/5x5_reduce', kernel_regularizer=l2(0.0002))(pool3_3x3_s2)
    inception_4a_5x5_pad = ZeroPadding2D(padding=(2, 2))(inception_4a_5x5_reduce)
    inception_4a_5x5 = Conv2D(48, (5,5), padding='valid', activation='relu', name='inception_4a/5x5', kernel_regularizer=l2(0.0002))(inception_4a_5x5_pad)
    inception_4a_pool = MaxPooling2D(pool_size=(3,3), strides=(1,1), padding='same', name='inception_4a/pool')(pool3_3x3_s2)
    inception_4a_pool_proj = Conv2D(64, (1,1), padding='same', activation='relu', name='inception_4a/pool_proj', kernel_regularizer=l2(0.0002))(inception_4a_pool)
    inception_4a_output = Concatenate(axis=1, name='inception_4a/output')([inception_4a_1x1,inception_4a_3x3,inception_4a_5x5,inception_4a_pool_proj])
    
    loss1_ave_pool = AveragePooling2D(pool_size=(5,5), strides=(3,3), name='loss1/ave_pool')(inception_4a_output)
    loss1_conv = Conv2D(128, (1,1), padding='same', activation='relu', name='loss1/conv', kernel_regularizer=l2(0.0002))(loss1_ave_pool)
    loss1_flat = Flatten()(loss1_conv)
    loss1_fc = Dense(1024, activation='relu', name='loss1/fc', kernel_regularizer=l2(0.0002))(loss1_flat)
    loss1_drop_fc = Dropout(rate=0.7)(loss1_fc)
    loss1_classifier = Dense(1000, name='loss1/classifier', kernel_regularizer=l2(0.0002))(loss1_drop_fc)
    loss1_classifier_act = Activation('softmax')(loss1_classifier)
    
    inception_4b_1x1 = Conv2D(160, (1,1), padding='same', activation='relu', name='inception_4b/1x1', kernel_regularizer=l2(0.0002))(inception_4a_output)
    inception_4b_3x3_reduce = Conv2D(112, (1,1), padding='same', activation='relu', name='inception_4b/3x3_reduce', kernel_regularizer=l2(0.0002))(inception_4a_output)
    inception_4b_3x3_pad = ZeroPadding2D(padding=(1, 1))(inception_4b_3x3_reduce)
    inception_4b_3x3 = Conv2D(224, (3,3), padding='valid', activation='relu', name='inception_4b/3x3', kernel_regularizer=l2(0.0002))(inception_4b_3x3_pad)
    inception_4b_5x5_reduce = Conv2D(24, (1,1), padding='same', activation='relu', name='inception_4b/5x5_reduce', kernel_regularizer=l2(0.0002))(inception_4a_output)
    inception_4b_5x5_pad = ZeroPadding2D(padding=(2, 2))(inception_4b_5x5_reduce)
    inception_4b_5x5 = Conv2D(64, (5,5), padding='valid', activation='relu', name='inception_4b/5x5', kernel_regularizer=l2(0.0002))(inception_4b_5x5_pad)
    inception_4b_pool = MaxPooling2D(pool_size=(3,3), strides=(1,1), padding='same', name='inception_4b/pool')(inception_4a_output)
    inception_4b_pool_proj = Conv2D(64, (1,1), padding='same', activation='relu', name='inception_4b/pool_proj', kernel_regularizer=l2(0.0002))(inception_4b_pool)
    inception_4b_output = Concatenate(axis=1, name='inception_4b/output')([inception_4b_1x1,inception_4b_3x3,inception_4b_5x5,inception_4b_pool_proj])
    
    inception_4c_1x1 = Conv2D(128, (1,1), padding='same', activation='relu', name='inception_4c/1x1', kernel_regularizer=l2(0.0002))(inception_4b_output)
    inception_4c_3x3_reduce = Conv2D(128, (1,1), padding='same', activation='relu', name='inception_4c/3x3_reduce', kernel_regularizer=l2(0.0002))(inception_4b_output)
    inception_4c_3x3_pad = ZeroPadding2D(padding=(1, 1))(inception_4c_3x3_reduce)
    inception_4c_3x3 = Conv2D(256, (3,3), padding='valid', activation='relu', name='inception_4c/3x3', kernel_regularizer=l2(0.0002))(inception_4c_3x3_pad)
    inception_4c_5x5_reduce = Conv2D(24, (1,1), padding='same', activation='relu', name='inception_4c/5x5_reduce', kernel_regularizer=l2(0.0002))(inception_4b_output)
    inception_4c_5x5_pad = ZeroPadding2D(padding=(2, 2))(inception_4c_5x5_reduce)
    inception_4c_5x5 = Conv2D(64, (5,5), padding='valid', activation='relu', name='inception_4c/5x5', kernel_regularizer=l2(0.0002))(inception_4c_5x5_pad)
    inception_4c_pool = MaxPooling2D(pool_size=(3,3), strides=(1,1), padding='same', name='inception_4c/pool')(inception_4b_output)
    inception_4c_pool_proj = Conv2D(64, (1,1), padding='same', activation='relu', name='inception_4c/pool_proj', kernel_regularizer=l2(0.0002))(inception_4c_pool)
    inception_4c_output = Concatenate(axis=1, name='inception_4c/output')([inception_4c_1x1,inception_4c_3x3,inception_4c_5x5,inception_4c_pool_proj])
    
    inception_4d_1x1 = Conv2D(112, (1,1), padding='same', activation='relu', name='inception_4d/1x1', kernel_regularizer=l2(0.0002))(inception_4c_output)
    inception_4d_3x3_reduce = Conv2D(144, (1,1), padding='same', activation='relu', name='inception_4d/3x3_reduce', kernel_regularizer=l2(0.0002))(inception_4c_output)
    inception_4d_3x3_pad = ZeroPadding2D(padding=(1, 1))(inception_4d_3x3_reduce)
    inception_4d_3x3 = Conv2D(288, (3,3), padding='valid', activation='relu', name='inception_4d/3x3', kernel_regularizer=l2(0.0002))(inception_4d_3x3_pad)
    inception_4d_5x5_reduce = Conv2D(32, (1,1), padding='same', activation='relu', name='inception_4d/5x5_reduce', kernel_regularizer=l2(0.0002))(inception_4c_output)
    inception_4d_5x5_pad = ZeroPadding2D(padding=(2, 2))(inception_4d_5x5_reduce)
    inception_4d_5x5 = Conv2D(64, (5,5), padding='valid', activation='relu', name='inception_4d/5x5', kernel_regularizer=l2(0.0002))(inception_4d_5x5_pad)
    inception_4d_pool = MaxPooling2D(pool_size=(3,3), strides=(1,1), padding='same', name='inception_4d/pool')(inception_4c_output)
    inception_4d_pool_proj = Conv2D(64, (1,1), padding='same', activation='relu', name='inception_4d/pool_proj', kernel_regularizer=l2(0.0002))(inception_4d_pool)
    inception_4d_output = Concatenate(axis=1, name='inception_4d/output')([inception_4d_1x1,inception_4d_3x3,inception_4d_5x5,inception_4d_pool_proj])
    
    loss2_ave_pool = AveragePooling2D(pool_size=(5,5), strides=(3,3), name='loss2/ave_pool')(inception_4d_output)
    loss2_conv = Conv2D(128, (1,1), padding='same', activation='relu', name='loss2/conv', kernel_regularizer=l2(0.0002))(loss2_ave_pool)
    loss2_flat = Flatten()(loss2_conv)
    loss2_fc = Dense(1024, activation='relu', name='loss2/fc', kernel_regularizer=l2(0.0002))(loss2_flat)
    loss2_drop_fc = Dropout(rate=0.7)(loss2_fc)
    loss2_classifier = Dense(1000, name='loss2/classifier', kernel_regularizer=l2(0.0002))(loss2_drop_fc)
    loss2_classifier_act = Activation('softmax')(loss2_classifier)
    
    inception_4e_1x1 = Conv2D(256, (1,1), padding='same', activation='relu', name='inception_4e/1x1', kernel_regularizer=l2(0.0002))(inception_4d_output)
    inception_4e_3x3_reduce = Conv2D(160, (1,1), padding='same', activation='relu', name='inception_4e/3x3_reduce', kernel_regularizer=l2(0.0002))(inception_4d_output)
    inception_4e_3x3_pad = ZeroPadding2D(padding=(1, 1))(inception_4e_3x3_reduce)
    inception_4e_3x3 = Conv2D(320, (3,3), padding='valid', activation='relu', name='inception_4e/3x3', kernel_regularizer=l2(0.0002))(inception_4e_3x3_pad)
    inception_4e_5x5_reduce = Conv2D(32, (1,1), padding='same', activation='relu', name='inception_4e/5x5_reduce', kernel_regularizer=l2(0.0002))(inception_4d_output)
    inception_4e_5x5_pad = ZeroPadding2D(padding=(2, 2))(inception_4e_5x5_reduce)
    inception_4e_5x5 = Conv2D(128, (5,5), padding='valid', activation='relu', name='inception_4e/5x5', kernel_regularizer=l2(0.0002))(inception_4e_5x5_pad)
    inception_4e_pool = MaxPooling2D(pool_size=(3,3), strides=(1,1), padding='same', name='inception_4e/pool')(inception_4d_output)
    inception_4e_pool_proj = Conv2D(128, (1,1), padding='same', activation='relu', name='inception_4e/pool_proj', kernel_regularizer=l2(0.0002))(inception_4e_pool)
    inception_4e_output = Concatenate(axis=1, name='inception_4e/output')([inception_4e_1x1,inception_4e_3x3,inception_4e_5x5,inception_4e_pool_proj])
    
    inception_4e_output_zero_pad = ZeroPadding2D(padding=(1, 1))(inception_4e_output)
    pool4_helper = PoolHelper()(inception_4e_output_zero_pad)
    pool4_3x3_s2 = MaxPooling2D(pool_size=(3,3), strides=(2,2), padding='valid', name='pool4/3x3_s2')(pool4_helper)
    
    inception_5a_1x1 = Conv2D(256, (1,1), padding='same', activation='relu', name='inception_5a/1x1', kernel_regularizer=l2(0.0002))(pool4_3x3_s2)
    inception_5a_3x3_reduce = Conv2D(160, (1,1), padding='same', activation='relu', name='inception_5a/3x3_reduce', kernel_regularizer=l2(0.0002))(pool4_3x3_s2)
    inception_5a_3x3_pad = ZeroPadding2D(padding=(1, 1))(inception_5a_3x3_reduce)
    inception_5a_3x3 = Conv2D(320, (3,3), padding='valid', activation='relu', name='inception_5a/3x3', kernel_regularizer=l2(0.0002))(inception_5a_3x3_pad)
    inception_5a_5x5_reduce = Conv2D(32, (1,1), padding='same', activation='relu', name='inception_5a/5x5_reduce', kernel_regularizer=l2(0.0002))(pool4_3x3_s2)
    inception_5a_5x5_pad = ZeroPadding2D(padding=(2, 2))(inception_5a_5x5_reduce)
    inception_5a_5x5 = Conv2D(128, (5,5), padding='valid', activation='relu', name='inception_5a/5x5', kernel_regularizer=l2(0.0002))(inception_5a_5x5_pad)
    inception_5a_pool = MaxPooling2D(pool_size=(3,3), strides=(1,1), padding='same', name='inception_5a/pool')(pool4_3x3_s2)
    inception_5a_pool_proj = Conv2D(128, (1,1), padding='same', activation='relu', name='inception_5a/pool_proj', kernel_regularizer=l2(0.0002))(inception_5a_pool)
    inception_5a_output = Concatenate(axis=1, name='inception_5a/output')([inception_5a_1x1,inception_5a_3x3,inception_5a_5x5,inception_5a_pool_proj])
    
    inception_5b_1x1 = Conv2D(384, (1,1), padding='same', activation='relu', name='inception_5b/1x1', kernel_regularizer=l2(0.0002))(inception_5a_output)
    inception_5b_3x3_reduce = Conv2D(192, (1,1), padding='same', activation='relu', name='inception_5b/3x3_reduce', kernel_regularizer=l2(0.0002))(inception_5a_output)
    inception_5b_3x3_pad = ZeroPadding2D(padding=(1, 1))(inception_5b_3x3_reduce)
    inception_5b_3x3 = Conv2D(384, (3,3), padding='valid', activation='relu', name='inception_5b/3x3', kernel_regularizer=l2(0.0002))(inception_5b_3x3_pad)
    inception_5b_5x5_reduce = Conv2D(48, (1,1), padding='same', activation='relu', name='inception_5b/5x5_reduce', kernel_regularizer=l2(0.0002))(inception_5a_output)
    inception_5b_5x5_pad = ZeroPadding2D(padding=(2, 2))(inception_5b_5x5_reduce)
    inception_5b_5x5 = Conv2D(128, (5,5), padding='valid', activation='relu', name='inception_5b/5x5', kernel_regularizer=l2(0.0002))(inception_5b_5x5_pad)
    inception_5b_pool = MaxPooling2D(pool_size=(3,3), strides=(1,1), padding='same', name='inception_5b/pool')(inception_5a_output)
    inception_5b_pool_proj = Conv2D(128, (1,1), padding='same', activation='relu', name='inception_5b/pool_proj', kernel_regularizer=l2(0.0002))(inception_5b_pool)
    inception_5b_output = Concatenate(axis=1, name='inception_5b/output')([inception_5b_1x1,inception_5b_3x3,inception_5b_5x5,inception_5b_pool_proj])
    
    pool5_7x7_s1 = AveragePooling2D(pool_size=(7,7), strides=(1,1), name='pool5/7x7_s2')(inception_5b_output)
    loss3_flat = Flatten()(pool5_7x7_s1)
    pool5_drop_7x7_s1 = Dropout(rate=0.4)(loss3_flat)
    loss3_classifier = Dense(1000, name='loss3/classifier', kernel_regularizer=l2(0.0002))(pool5_drop_7x7_s1)
    loss3_classifier_act = Activation('softmax', name='prob')(loss3_classifier)
    
    googlenet = Model(inputs=input, outputs=[loss1_classifier_act,loss2_classifier_act,loss3_classifier_act])
    
    if weights_path:
        googlenet.load_weights(weights_path)
    
    if keras.backend.backend() == 'tensorflow':
        # convert the convolutional kernels for tensorflow
        ops = []
        for layer in googlenet.layers:
            if layer.__class__.__name__ == 'Conv2D':
                original_w = K.get_value(layer.kernel)
                converted_w = convert_kernel(original_w)
                ops.append(tf.assign(layer.kernel, converted_w).op)
        K.get_session().run(ops)
    
    return googlenet


def alexnet_model(iweights_path=None):

    x = input_data(shape=[None, 227, 227, 3])
    x = conv_2d(network, 96, 11, strides=4, activation='relu')
    x = max_pool_2d(network, 3, strides=2)
    x = local_response_normalization(network)
    x = conv_2d(network, 256, 5, activation='relu')
    x = max_pool_2d(network, 3, strides=2)
    x = local_response_normalization(network)
    x = conv_2d(network, 384, 3, activation='relu')
    x = conv_2d(network, 384, 3, activation='relu')
    x = conv_2d(network, 256, 3, activation='relu')
    x = max_pool_2d(network, 3, strides=2)
    x = local_response_normalization(network)
    x = fully_connected(network, 4096, activation='tanh')
    x = dropout(network, 0.5)
    x = fully_connected(network, 4096, activation='tanh')
    x = dropout(network, 0.5)
    x = fully_connected(network, 8, activation='softmax')
    x = regression(network, optimizer='momentum',
                     loss='categorical_crossentropy',
                     learning_rate=0.001)

    inp = img_input
    
    model = Model(inp, x, name='alexnet')
    return model


def resnet_model(image_height, image_width, n_channels, load_wt = "Yes"):
    WEIGHTS_PATH_NO_TOP = 'https://github.com/fchollet/deep-learning-models/releases/download/v0.2/resnet50_weights_tf_dim_ordering_tf_kernels_notop.h5'
    weights_path = get_file('resnet50_weights_tf_dim_ordering_tf_kernels_notop.h5', WEIGHTS_PATH_NO_TOP, cache_subdir='models', md5_hash='a268eb855778b3df3c7506639542a6af')
    
    def identity_block(input_tensor,kernel_size,filters,stage,block):
        filters1, filters2, filters3 = filters
        conv_name_base = 'res'+str(stage)+block+'_branch'
        bn_name_base = 'bn'+str(stage)+block+'_branch'
        
        x = Conv2D(filters1,(1,1),name=conv_name_base+'2a')(input_tensor)
        x = BatchNormalization(axis=3,name=bn_name_base+'2a')(x)
        x = Activation('relu')(x)
        
        x = Conv2D(filters2,kernel_size,padding='same',name=conv_name_base+'2b')(x)
        x = BatchNormalization(axis=3,name=bn_name_base+'2b')(x)
        x = Activation('relu')(x)
        
        x = Conv2D(filters3,(1,1),name=conv_name_base+'2c')(x)
        x = BatchNormalization(axis=3,name=bn_name_base+'2c')(x)
        
        x = layers.add([x,input_tensor])
        x = Activation('relu')(x)
        
        return x
    
    def conv_block(input_tensor,kernel_size,filters,stage,block,strides=(2,2)):
        filters1,filters2,filters3 = filters
        conv_name_base = 'res'+str(stage)+block+'_branch'
        bn_name_base = 'bn'+str(stage)+block+'_branch'
    
        x = Conv2D(filters1,(1,1),strides=strides,name=conv_name_base+'2a')(input_tensor)
        x = BatchNormalization(axis=3,name=bn_name_base+'2a')(x)
        x = Activation('relu')(x)
    
        x = Conv2D(filters2,kernel_size,padding='same',name=conv_name_base+'2b')(x)
        x = BatchNormalization(axis=3,name=bn_name_base+'2b')(x)
        x = Activation('relu')(x)
    
        x = Conv2D(filters3,(1,1),name=conv_name_base+'2c')(x)
        x = BatchNormalization(axis=3,name=bn_name_base+'2c')(x)
    
        shortcut = Conv2D(filters3, (1, 1), strides=strides,name=conv_name_base + '1')(input_tensor)
        shortcut = BatchNormalization(axis=3, name=bn_name_base + '1')(shortcut)

        x = layers.add([x, shortcut])
        x = Activation('relu')(x)
        return x
    
    img_input = Input(shape=(image_height, image_width, n_channels))
    img_padding = ZeroPadding2D(((41,41),(11,11)))(img_input)
    x = ZeroPadding2D((3,3))(img_padding)
    x = Conv2D(64,(7,7),strides=(2,2),name='conv1')(x)
    x = BatchNormalization(axis=3,name='bn_conv1')(x)
    x = Activation('relu')(x)
    x = MaxPooling2D((3,3),strides=(2,2))(x)
    
    x = conv_block(x, 3, [64,64,256],stage=2,block='a',strides=(1,1))
    x = identity_block(x,3,[64,64,256],stage=2,block='b')
    x = identity_block(x,3,[64,64,256],stage=2,block='c')
    
    x = conv_block(x,3,[128,128,512],stage=3,block='a')
    x = identity_block(x,3,[128,128,512],stage=3,block='b')
    x = identity_block(x,3,[128,128,512],stage=3,block='c')
    x = identity_block(x,3,[128,128,512],stage=3,block='d')
    
    x = conv_block(x,3,[256,256,1024],stage=4,block='a')
    x = identity_block(x,3,[256,256,1024],stage=4,block='b')
    x = identity_block(x,3,[256,256,1024],stage=4,block='c')
    x = identity_block(x,3,[256,256,1024],stage=4,block='d')
    x = identity_block(x,3,[256,256,1024],stage=4,block='e')
    x = identity_block(x,3,[256,256,1024],stage=4,block='f')
    
    x = conv_block(x,3,[512,512,2048],stage=5,block='a')
    x = identity_block(x,3,[512,512,2048],stage=5,block='b')
    x = identity_block(x,3,[512,512,2048],stage=5,block='c')
    
    x = AveragePooling2D((7,7),name='avg_pool')(x)
    x = Flatten()(x)
    
    inp = img_input
    
    model = Model(inp,x,name='resnet50')
    
    if load_wt == "Yes":
        model.load_weights(weights_path)
    
    return model

    
def inception_resnet_model(image_height, image_width, n_channels, load_wt = "Yes"):
    BASE_WEIGHT_URL = 'https://github.com/fchollet/deep-learning-models/releases/download/v0.7/'
    weights_filename = 'inception_resnet_v2_weights_tf_dim_ordering_tf_kernels_notop.h5'
    weights_path = get_file(weights_filename, BASE_WEIGHT_URL + weights_filename, cache_subdir='models',md5_hash='d19885ff4a710c122648d3b5c3b684e4')
    
    def conv2d_bn(x,filters,kernel_size,strides=1,padding='same',activation='relu',use_bias=False,name=None):
        x = Conv2D(filters,kernel_size,strides=strides,padding=padding,use_bias=use_bias,name=name)(x)
        if not use_bias:
            bn_axis = 3
            bn_name = None if name is None else name + '_bn'
            x = BatchNormalization(axis=bn_axis, scale=False, name=bn_name)(x)
        if activation is not None:
            ac_name = None if name is None else name + '_ac'
            x = Activation(activation, name=ac_name)(x)
        return x
    
    def inception_resnet_block(x, scale, block_type, block_idx, activation='relu'):

        if block_type == 'block35':
            branch_0 = conv2d_bn(x, 32, 1)
            branch_1 = conv2d_bn(x, 32, 1)
            branch_1 = conv2d_bn(branch_1, 32, 3)
            branch_2 = conv2d_bn(x, 32, 1)
            branch_2 = conv2d_bn(branch_2, 48, 3)
            branch_2 = conv2d_bn(branch_2, 64, 3)
            branches = [branch_0, branch_1, branch_2]
        elif block_type == 'block17':
            branch_0 = conv2d_bn(x, 192, 1)
            branch_1 = conv2d_bn(x, 128, 1)
            branch_1 = conv2d_bn(branch_1, 160, [1, 7])
            branch_1 = conv2d_bn(branch_1, 192, [7, 1])
            branches = [branch_0, branch_1]
        elif block_type == 'block8':
            branch_0 = conv2d_bn(x, 192, 1)
            branch_1 = conv2d_bn(x, 192, 1)
            branch_1 = conv2d_bn(branch_1, 224, [1, 3])
            branch_1 = conv2d_bn(branch_1, 256, [3, 1])
            branches = [branch_0, branch_1]
        else:
            raise ValueError('Unknown Inception-ResNet block type. '
                             'Expects "block35", "block17" or "block8", '
                             'but got: ' + str(block_type))

        block_name = block_type + '_' + str(block_idx)
        channel_axis = 3
        mixed = Concatenate(axis=channel_axis, name=block_name + '_mixed')(branches)
        up = conv2d_bn(mixed,K.int_shape(x)[channel_axis],1,activation=None,use_bias=True,name=block_name + '_conv')
        
        x = Lambda(lambda inputs, scale: inputs[0] + inputs[1] * scale,
                   output_shape=K.int_shape(x)[1:],
                   arguments={'scale': scale},
                   name=block_name)([x, up])
        if activation is not None:
            x = Activation(activation, name=block_name + '_ac')(x)
        return x
    
    channel_axis = 3
    img_input = Input(shape=(image_height,image_width,n_channels))
    zero_pad = ZeroPadding2D(((12,12),(0,0)))(img_input)
    

    x = conv2d_bn(zero_pad, 32, 3, strides=2, padding='valid')
    x = conv2d_bn(x, 32, 3, padding='valid')
    x = conv2d_bn(x, 64, 3)
    x = MaxPooling2D(3, strides=2)(x)
    x = conv2d_bn(x, 80, 1, padding='valid')
    x = conv2d_bn(x, 192, 3, padding='valid')
    x = MaxPooling2D(3, strides=2)(x)


    branch_0 = conv2d_bn(x, 96, 1)
    branch_1 = conv2d_bn(x, 48, 1)
    branch_1 = conv2d_bn(branch_1, 64, 5)
    branch_2 = conv2d_bn(x, 64, 1)
    branch_2 = conv2d_bn(branch_2, 96, 3)
    branch_2 = conv2d_bn(branch_2, 96, 3)
    branch_pool = AveragePooling2D(3, strides=1, padding='same')(x)
    branch_pool = conv2d_bn(branch_pool, 64, 1)
    branches = [branch_0, branch_1, branch_2, branch_pool]
    
    x = Concatenate(axis=channel_axis, name='mixed_5b')(branches)

    for block_idx in range(1, 11):
        x = inception_resnet_block(x,
                                   scale=0.17,
                                   block_type='block35',
                                   block_idx=block_idx)


    branch_0 = conv2d_bn(x, 384, 3, strides=2, padding='valid')
    branch_1 = conv2d_bn(x, 256, 1)
    branch_1 = conv2d_bn(branch_1, 256, 3)
    branch_1 = conv2d_bn(branch_1, 384, 3, strides=2, padding='valid')
    branch_pool = MaxPooling2D(3, strides=2, padding='valid')(x)
    branches = [branch_0, branch_1, branch_pool]
    x = Concatenate(axis=channel_axis, name='mixed_6a')(branches)


    for block_idx in range(1, 21):
        x = inception_resnet_block(x,
                                   scale=0.1,
                                   block_type='block17',
                                   block_idx=block_idx)


    branch_0 = conv2d_bn(x, 256, 1)
    branch_0 = conv2d_bn(branch_0, 384, 3, strides=2, padding='valid')
    branch_1 = conv2d_bn(x, 256, 1)
    branch_1 = conv2d_bn(branch_1, 288, 3, strides=2, padding='valid')
    branch_2 = conv2d_bn(x, 256, 1)
    branch_2 = conv2d_bn(branch_2, 288, 3)
    branch_2 = conv2d_bn(branch_2, 320, 3, strides=2, padding='valid')
    branch_pool = MaxPooling2D(3, strides=2, padding='valid')(x)
    branches = [branch_0, branch_1, branch_2, branch_pool]
    x = Concatenate(axis=channel_axis, name='mixed_7a')(branches)
    for block_idx in range(1, 10):
        x = inception_resnet_block(x,
                                   scale=0.2,
                                   block_type='block8',
                                   block_idx=block_idx)
    x = inception_resnet_block(x,
                               scale=1.,
                               activation=None,
                               block_type='block8',
                               block_idx=10)


    x = conv2d_bn(x, 1536, 1, name='conv_7b')

    x = GlobalMaxPooling2D()(x)

    inputs = img_input

    # Create model
    model = Model(inputs, x, name='inception_resnet_v2')

    if load_wt == "Yes":
        model.load_weights(weights_path)

    return model

def hog_model(raw_image,w=30,h=30,nb_bins=9,plot=False):
 
    raw_image = raw_image/255
    

    
    def convolution(matrix,kernel):
        
        I,J = np.shape(matrix)
        result = np.copy(matrix)
        
        for i in range(1,I-1):
            for j in range(1,J-1):
                
                result[i,j] =  np.sum(raw_image[i-1:i+2,j-1:j+2] * kernel)
        
    return result


kernel_Dx = np.array([[0,0,0],[-1,0,1],[0,0,0]])
kernel_Dy = np.array([[0,-1,0],[0,0,0],[0,1,0]])


Ix = convolution(raw_image,kernel_Dx)
    Iy = convolution(raw_image,kernel_Dy)
    G = np.sqrt( np.power(Ix,2) + np.power(Iy,2) )
    

    
    def signed_gradient_orientation(Ix,Iy):
        '''Return signed gradient orientation in degrees'''
        teta = 180/np.pi * np.arctan2(Iy,Ix)
        if teta >= 0:
            return teta
        else:
            return teta + 360

signed_gradient_orientation = np.vectorize(signed_gradient_orientation)

teta = signed_gradient_orientation(Ix,Iy)


H,W = np.shape(raw_image)
    I,J = floor(H/h)+1, floor(W/w)+1
    
    histograms = [[0]*J for k in range(I)]
    
    for i in range(I):
        for j in range(J):
            histograms[i][j] = np.histogram(teta[i*h:i*h + h, j*w:j*w + w],bins=nb_bins)[0]


if plot:
  
    
    Gc = np.where(teta <= 180, 1, 0)
    

    
    fig1 = plt.figure()
        ax2 = fig1.add_subplot(221)
        ax3 = fig1.add_subplot(222)
        ax4 = fig1.add_subplot(223)
        ax5 = fig1.add_subplot(224)
        
        ax2.imshow(Ix,cmap="gray")
        ax3.imshow(Iy,cmap="gray")
        ax4.imshow(G,cmap="gray")
        ax5.imshow(Gc)
        
        ax2.set_title('Gradient according to x')
        ax3.set_title('Gradient according to y')
        ax4.set_title('Magnitude of the gradient')
        ax5.set_title('Gradient orientation classification')

        vertical_lines = [0]*J
        horizontal_lines = [0]*I
        
        for j in range(J):
            vertical_lines[j] = [[j*h,j*h],[0,H]]
        
        for i in range(I):
            horizontal_lines[i] = [[0,W],[i*w,i*w]]
    
        fig2 = plt.figure()
        grid = fig2.add_subplot(111)
        grid.imshow(raw_image,cmap="gray")
        
        for k in range(J):
            grid.plot(vertical_lines[k][0],vertical_lines[k][1],color='red')

for k in range(I):
    grid.plot(horizontal_lines[k][0],horizontal_lines[k][1],color='red')
        
        
        fig3,axes = plt.subplots(I, J, sharex='col', sharey='row')
        
        for i in range(I):
            for j in range(J):
                axes[i][j].bar([k for k in range(nb_bins)],histograms[i][j])

    plt.show()


return histograms


    def wpd_model(self, data, wavelet, mode='smooth', maxlevel=None):
        super(WaveletPacket2D, self).__init__(None, data, "")
        
        if not isinstance(wavelet, Wavelet):
            wavelet = Wavelet(wavelet)
        self.wavelet = wavelet
        self.mode = mode
        
        if data is not None:
            data = np.asarray(data)
            assert data.ndim == 2
            self.data_size = data.shape
            if maxlevel is None:
                maxlevel = dwt_max_level(min(self.data_size), self.wavelet)
else:
    self.data_size = None
        self._maxlevel = maxlevel
    
    def reconstruct(self, update=True):
    
        if self.has_any_subnode:
            data = super(WaveletPacket2D, self).reconstruct(update)
            if update:
                self.data = data
            return data
        return self.data

def get_level(self, level, order="natural", decompose=True):
 
            assert order in ["natural", "freq"]
            if level > self.maxlevel:
            raise ValueError("The level cannot be greater than the maximum"
                             " decomposition level value (%d)" % self.maxlevel)
                
                result = []
                
                def collect(node):
                    if node.level == level:
                        result.append(node)
                        return False
                            return True
                                
                                self.walk(collect, decompose=decompose)
                                
                                if order == "freq":
                                    nodes = {}
                                        for (row_path, col_path), node in [
                                                                           (self.expand_2d_path(node.path), node) for node in result
                                                                           ]:
                                            nodes.setdefault(row_path, {})[col_path] = node
                                                graycode_order = get_graycode_order(level, x='l', y='h')
                                                nodes = [nodes[path] for path in graycode_order if path in nodes]
                                                result = []
                                                for row in nodes:
                                                    result.append(
                                                                  [row[path] for path in graycode_order if path in row]
                                                                  )
                                                        return result


def conv3x3(in_channels, out_channels, stride=1,
            padding=1, bias=True, groups=1):
    """3x3 convolution with padding
        """
    return nn.Conv2d(
                     in_channels,
                     out_channels,
                     kernel_size=3,
                     stride=stride,
                     padding=padding,
                     bias=bias,
                     groups=groups)


def conv1x1(in_channels, out_channels, groups=1):
   
    return nn.Conv2d(
                     in_channels,
                     out_channels,
                     kernel_size=1,
                     groups=groups,
                     stride=1)


def channel_shuffle(x, groups):
    batchsize, num_channels, height, width = x.data.size()
    
    channels_per_group = num_channels
 
    x = x.view(batchsize, groups,
               channels_per_group, height, width)
               x = torch.transpose(x, 1, 2).contiguous()

               x = x.view(batchsize, -1, height, width)
               
    return x


class ShuffleUnit(nn.Module):
    def __init__(self, in_channels, out_channels, groups=3,
                 grouped_conv=True, combine='add'):
        
        super(ShuffleUnit, self).__init__()
        
        self.in_channels = in_channels
        self.out_channels = out_channels
        self.grouped_conv = grouped_conv
        self.combine = combine
        self.groups = groups
        self.bottleneck_channels = self.out_channels // 4
        
     
        if self.combine == 'add':
        
            self.depthwise_stride = 1
            self._combine_func = self._add
        elif self.combine == 'concat':
       
            self.depthwise_stride = 2
            self._combine_func = self._concat
            
            self.out_channels -= self.in_channels
        else:
            raise ValueError("Cannot combine tensors with \"{}\"" \
                             "Only \"add\" and \"concat\" are" \
                             "supported".format(self.combine))

self.first_1x1_groups = self.groups if grouped_conv else 1
    
    self.g_conv_1x1_compress = self._make_grouped_conv1x1(
                                                          self.in_channels,
                                                          self.bottleneck_channels,
                                                          self.first_1x1_groups,
                                                          batch_norm=True,
                                                          relu=True
                                                          )
        

        self.depthwise_conv3x3 = conv3x3(
                                         self.bottleneck_channels, self.bottleneck_channels,
                                         stride=self.depthwise_stride, groups=self.bottleneck_channels)
                                         self.bn_after_depthwise = nn.BatchNorm2d(self.bottleneck_channels)
                                         
                               
                                         self.g_conv_1x1_expand = self._make_grouped_conv1x1(
                                                                                             self.bottleneck_channels,
                                                                                             self.out_channels,
                                                                                             self.groups,
                                                                                             batch_norm=True,
                                                                                             relu=False
                                                                                             )


@staticmethod
    def _add(x, out):
  
        return x + out
    
    
    @staticmethod
    def _concat(x, out):
    
        return torch.cat((x, out), 1)
    
    
    def _make_grouped_conv1x1(self, in_channels, out_channels, groups,
                              batch_norm=True, relu=False):
        
        modules = OrderedDict()
        
        conv = conv1x1(in_channels, out_channels, groups=groups)
        modules['conv1x1'] = conv
        
        if batch_norm:
            modules['batch_norm'] = nn.BatchNorm2d(out_channels)
        if relu:
            modules['relu'] = nn.ReLU()
        if len(modules) > 1:
            return nn.Sequential(modules)
        else:
            return conv


def forward(self, x):

    residual = x
        
        if self.combine == 'concat':
            residual = F.avg_pool2d(residual, kernel_size=3,
                                    stride=2, padding=1)
        
        out = self.g_conv_1x1_compress(x)
        out = channel_shuffle(out, self.groups)
        out = self.depthwise_conv3x3(out)
        out = self.bn_after_depthwise(out)
        out = self.g_conv_1x1_expand(out)
        
        out = self._combine_func(residual, out)
        return F.relu(out)


class ShuffleNet(nn.Module):
    """ShuffleNet implementation.
        """
    
    def __init__(self, groups=3, in_channels=3, num_classes=1000):
        """ShuffleNet constructor.
            Arguments:
            groups (int, optional): number of groups to be used in grouped
            1x1 convolutions in each ShuffleUnit. Default is 3 for best
            performance according to original paper.
            in_channels (int, optional): number of channels in the input tensor.
            Default is 3 for RGB image inputs.
            num_classes (int, optional): number of classes to predict. Default
            is 1000 for ImageNet.
            """
        super(ShuffleNet, self).__init__()
        
        self.groups = groups
        self.stage_repeats = [3, 7, 3]
        self.in_channels =  in_channels
        self.num_classes = num_classes
        
 
        if groups == 1:
            self.stage_out_channels = [-1, 24, 144, 288, 567]
        elif groups == 2:
            self.stage_out_channels = [-1, 24, 200, 400, 800]
        elif groups == 3:
            self.stage_out_channels = [-1, 24, 240, 480, 960]
        elif groups == 4:
            self.stage_out_channels = [-1, 24, 272, 544, 1088]
        elif groups == 8:
            self.stage_out_channels = [-1, 24, 384, 768, 1536]
        else:
            raise ValueError(
                             """{} groups is not supported for
                                 1x1 Grouped Convolutions""".format(num_groups))
    
    
        self.conv1 = conv3x3(self.in_channels,
                             self.stage_out_channels[1],
                             stride=2)
                             self.maxpool = nn.MaxPool2d(kernel_size=3, stride=2, padding=1)
            
                             self.stage2 = self._make_stage(2)
                     
                             self.stage3 = self._make_stage(3)
        
                             self.stage4 = self._make_stage(4)

                             num_inputs = self.stage_out_channels[-1]
                             self.fc = nn.Linear(num_inputs, self.num_classes)
                                 self.init_params()


def init_params(self):
    for m in self.modules():
        if isinstance(m, nn.Conv2d):
            init.kaiming_normal(m.weight, mode='fan_out')
            if m.bias is not None:
                init.constant(m.bias, 0)
            elif isinstance(m, nn.BatchNorm2d):
                init.constant(m.weight, 1)
                init.constant(m.bias, 0)
            elif isinstance(m, nn.Linear):
                init.normal(m.weight, std=0.001)
                if m.bias is not None:
                    init.constant(m.bias, 0)


def _make_stage(self, stage):
    modules = OrderedDict()
    stage_name = "ShuffleUnit_Stage{}".format(stage)
    grouped_conv = stage > 2
        
        first_module = ShuffleUnit(
                                   self.stage_out_channels[stage-1],
                                   self.stage_out_channels[stage],
                                   groups=self.groups,
                                   grouped_conv=grouped_conv,
                                   combine='concat'
                                   )
                                   modules[stage_name+"_0"] = first_module
                                   
                                   # add more ShuffleUnits depending on pre-defined number of repeats
                                   for i in range(self.stage_repeats[stage-2]):
                                       name = stage_name + "_{}".format(i+1)
                                       module = ShuffleUnit(
                                                            self.stage_out_channels[stage],
                                                            self.stage_out_channels[stage],
                                                            groups=self.groups,
                                                            grouped_conv=True,
                                                            combine='add'
                                                            )
                                           modules[name] = module
                                               
    return nn.Sequential(modules)


def forward(self, x):
    x = self.conv1(x)
    x = self.maxpool(x)
    
    x = self.stage2(x)
        x = self.stage3(x)
        x = self.stage4(x)
        x = F.avg_pool2d(x, x.data.size()[-2:])
        
        x = x.view(x.size(0), -1)
        x = self.fc(x)
        
        return F.log_softmax(x, dim=1)
