# Supplementary material for: Histo-CADx: duo cascaded fusion stages for breast cancer diagnosis from histopathological images
Source: PeerJ Comput Sci. 2021 Apr 27;7:e493. doi: 10.7717/peerj-cs.493 (PMC8093954; doi:10.7717/peerj-cs.493)
Supplement: Supplemental Information 2 [file peerj-cs-07-493-s002.zip]

Archive with 35 entries (21 files):
- Sample Dataset/.DS_Store
- Sample Dataset/BreaKHis Dataset/
- Sample Dataset/BreaKHis Dataset/.DS_Store
- Sample Dataset/BreaKHis Dataset/benign/
- Sample Dataset/BreaKHis Dataset/benign/.DS_Store
- Sample Dataset/BreaKHis Dataset/benign/100X/
- Sample Dataset/BreaKHis Dataset/benign/100X/.DS_Store
- Sample Dataset/BreaKHis Dataset/benign/100X/SOB_B_A-14-22549G-100-029.png
- Sample Dataset/BreaKHis Dataset/benign/200X/
- Sample Dataset/BreaKHis Dataset/benign/200X/SOB_B_A-14-22549G-200-030.png
- Sample Dataset/BreaKHis Dataset/benign/400X/
- Sample Dataset/BreaKHis Dataset/benign/400X/SOB_B_A-14-22549G-400-014.png
- Sample Dataset/BreaKHis Dataset/benign/40X/
- Sample Dataset/BreaKHis Dataset/benign/40X/SOB_B_A-14-22549G-40-026.png
- Sample Dataset/BreaKHis Dataset/malignant/
- Sample Dataset/BreaKHis Dataset/malignant/.DS_Store
- Sample Dataset/BreaKHis Dataset/malignant/100X/
- Sample Dataset/BreaKHis Dataset/malignant/100X/.DS_Store
- Sample Dataset/BreaKHis Dataset/malignant/100X/SOB_M_MC-14-18842-100-004.png
- Sample Dataset/BreaKHis Dataset/malignant/200X/
- Sample Dataset/BreaKHis Dataset/malignant/200X/SOB_M_MC-14-18842-200-005.png
- Sample Dataset/BreaKHis Dataset/malignant/400X/
- Sample Dataset/BreaKHis Dataset/malignant/400X/SOB_M_MC-14-18842-400-003.png
- Sample Dataset/BreaKHis Dataset/malignant/40X/
- Sample Dataset/BreaKHis Dataset/malignant/40X/SOB_M_MC-14-18842-40-008.png
- Sample Dataset/ICIAR 2018 Dataset/
- Sample Dataset/ICIAR 2018 Dataset/.DS_Store
- Sample Dataset/ICIAR 2018 Dataset/benign/
- Sample Dataset/ICIAR 2018 Dataset/benign/.DS_Store
- Sample Dataset/ICIAR 2018 Dataset/benign/benign.png
- Sample Dataset/ICIAR 2018 Dataset/benign/normal.png
- Sample Dataset/ICIAR 2018 Dataset/malignant/
- Sample Dataset/ICIAR 2018 Dataset/malignant/.DS_Store
- Sample Dataset/ICIAR 2018 Dataset/malignant/in_situ.png
- Sample Dataset/ICIAR 2018 Dataset/malignant/invasive.png
